# Supplementary material for: Gut Microbiota Profile and Its Association with Clinical Variables and Dietary Intake in Overweight/Obese and Lean Subjects: A Cross-Sectional Study
Source: Nutrients. 2021 Jun 13;13(6):2032. doi: 10.3390/nu13062032 (PMC8231825; doi:10.3390/nu13062032)
Supplement: Supplementary file 1 [file nutrients-13-02032-s001.zip]

Archive with 2 entries (2 files):
- Supplementary Figures.pptx
- Supplementary Tables.pdf
